# Supplementary material for: The Conformational Changes of Bovine Serum Albumin at the Air/Water Interface: HDX-MS and Interfacial Rheology Analysis
Source: Foods. 2023 Apr 10;12(8):1601. doi: 10.3390/foods12081601 (PMC10137346; doi:10.3390/foods12081601)
Supplement: Supplementary file 1 [file foods-12-01601-s001.zip]

Archive with 1 entries (1 files):
- foods-2243483-supplementary.pdf
